# Supplementary material for: Transmission, Pathological and Clinical Manifestations of Highly Pathogenic Avian Influenza A Virus in Mammals with Emphasis on H5N1 Clade 2.3.4.4b
Source: Viruses. 2025 Nov 26;17(12):1548. doi: 10.3390/v17121548 (PMC12737373; doi:10.3390/v17121548)
Supplement: Supplementary file 1 [file viruses-17-01548-s001.zip]

Archive with 1 entries (1 files):
- viruses-3997584-supplementary.pdf
